# Supplementary material for: Causal associations between 1400 circulating metabolites and spontaneous abortion: A bidirectional 2-sample Mendelian randomization study
Source: Medicine (Baltimore). 2025 Nov 21;104(47):e45981. doi: 10.1097/MD.0000000000045981 (PMC12643647; doi:10.1097/MD.0000000000045981)
Supplement: Supplementary file 1 [file medi-104-e45981-s001.xls]

## Sheet: Table S1
Metabolite	MR Method	OR	OR 95% CI Lower	OR 95% CI Upper	P-value	Number of SNPs
1-methyl-5-imidazoleacetate levels	Inverse variance weighted	1.09131	1.02825	1.15824	0.00400924	23
1-methyl-5-imidazoleacetate levels	MR Egger	1.16844	1.00571	1.35751	0.0547318	23
1-methyl-5-imidazoleacetate levels	Simple mode	1.11224	0.978878	1.26376	0.11683	23
1-methyl-5-imidazoleacetate levels	Weighted median	1.1054	1.01964	1.19837	0.0150176	23
1-methyl-5-imidazoleacetate levels	Weighted mode	1.11779	0.993917	1.25709	0.076577	23
1-stearoyl-2-arachidonoyl-gpc (18:0/20:4) levels	Inverse variance weighted	1.02478	1.00165	1.04845	0.0356263	34
1-stearoyl-2-arachidonoyl-gpc (18:0/20:4) levels	MR Egger	1.01974	0.990562	1.04979	0.196236	34
1-stearoyl-2-arachidonoyl-gpc (18:0/20:4) levels	Simple mode	1.07214	0.992454	1.15822	0.0863486	34
1-stearoyl-2-arachidonoyl-gpc (18:0/20:4) levels	Weighted median	1.02253	0.992937	1.053	0.137036	34
1-stearoyl-2-arachidonoyl-gpc (18:0/20:4) levels	Weighted mode	1.02126	0.995662	1.04751	0.11382	34
2-hydroxyoctanoate levels	Inverse variance weighted	0.96121	0.924035	0.99988	0.0493049	20
2-hydroxyoctanoate levels	MR Egger	0.97304	0.915783	1.03388	0.388724	20
2-hydroxyoctanoate levels	Simple mode	0.949634	0.860624	1.04785	0.316325	20
2-hydroxyoctanoate levels	Weighted median	0.955241	0.901401	1.0123	0.121848	20
2-hydroxyoctanoate levels	Weighted mode	0.951501	0.897431	1.00883	0.112216	20
2-methoxyresorcinol sulfate levels	Inverse variance weighted	0.939644	0.890242	0.991788	0.0238674	22
2-methoxyresorcinol sulfate levels	MR Egger	0.890776	0.786481	1.0089	0.0836794	22
2-methoxyresorcinol sulfate levels	Simple mode	0.872631	0.775681	0.9817	0.0340441	22
2-methoxyresorcinol sulfate levels	Weighted median	0.95108	0.884925	1.02218	0.172704	22
2-methoxyresorcinol sulfate levels	Weighted mode	0.969195	0.850962	1.10385	0.642214	22
4-ethylphenylsulfate levels	Inverse variance weighted	0.938333	0.88805	0.991464	0.0235076	18
4-ethylphenylsulfate levels	MR Egger	0.962381	0.876977	1.0561	0.430529	18
4-ethylphenylsulfate levels	Simple mode	0.87657	0.773161	0.993808	0.055368	18
4-ethylphenylsulfate levels	Weighted median	0.959509	0.886442	1.0386	0.306383	18
4-ethylphenylsulfate levels	Weighted mode	0.95595	0.871622	1.04844	0.352406	18
4-hydroxyphenylacetate levels	Inverse variance weighted	0.940673	0.891348	0.992726	0.0260365	19
4-hydroxyphenylacetate levels	MR Egger	0.989306	0.910231	1.07525	0.803322	19
4-hydroxyphenylacetate levels	Simple mode	0.825538	0.72223	0.943622	0.011567	19
4-hydroxyphenylacetate levels	Weighted median	0.988688	0.916952	1.06604	0.767209	19
4-hydroxyphenylacetate levels	Weighted mode	0.991236	0.921081	1.06673	0.816831	19
Caffeine to theophylline ratio	Inverse variance weighted	1.08449	1.02598	1.14633	0.00414872	25
Caffeine to theophylline ratio	MR Egger	1.08915	0.958398	1.23774	0.203539	25
Caffeine to theophylline ratio	Simple mode	1.09162	0.943867	1.26251	0.248999	25
Caffeine to theophylline ratio	Weighted median	1.09436	1.01432	1.18071	0.0199736	25
Caffeine to theophylline ratio	Weighted mode	1.10113	0.972915	1.24624	0.140267	25
Eugenol sulfate levels	Inverse variance weighted	0.941781	0.897318	0.988448	0.0150615	21
Eugenol sulfate levels	MR Egger	0.921834	0.840244	1.01135	0.101424	21
Eugenol sulfate levels	Simple mode	0.975163	0.879687	1.081	0.637546	21
Eugenol sulfate levels	Weighted median	0.95693	0.89465	1.02354	0.199767	21
Eugenol sulfate levels	Weighted mode	0.968979	0.880574	1.06626	0.525873	21
Glucuronide of C12H22O4 (1) levels	Inverse variance weighted	0.939523	0.890944	0.990751	0.0212765	17
Glucuronide of C12H22O4 (1) levels	MR Egger	0.917982	0.820705	1.02679	0.155028	17
Glucuronide of C12H22O4 (1) levels	Simple mode	0.926407	0.817808	1.04943	0.246998	17
Glucuronide of C12H22O4 (1) levels	Weighted median	0.943163	0.877003	1.01431	0.114796	17
Glucuronide of C12H22O4 (1) levels	Weighted mode	0.944373	0.871724	1.02308	0.18019	17
Glutarylcarnitine (c5-dc) levels	Inverse variance weighted	1.03547	1.00154	1.07054	0.0403092	30
Glutarylcarnitine (c5-dc) levels	MR Egger	1.04626	0.971792	1.12643	0.240033	30
Glutarylcarnitine (c5-dc) levels	Simple mode	1.03148	0.950618	1.11922	0.462769	30
Glutarylcarnitine (c5-dc) levels	Weighted median	1.04249	0.995419	1.09179	0.0775257	30
Glutarylcarnitine (c5-dc) levels	Weighted mode	1.04164	0.990341	1.0956	0.124194	30
Glycerol to carnitine ratio	Inverse variance weighted	1.0706	1.02512	1.1181	0.0020678	22
Glycerol to carnitine ratio	MR Egger	1.05612	0.993618	1.12254	0.0946928	22
Glycerol to carnitine ratio	Simple mode	1.05966	0.947459	1.18515	0.321738	22
Glycerol to carnitine ratio	Weighted median	1.05877	0.989823	1.13252	0.0964583	22
Glycerol to carnitine ratio	Weighted mode	1.05768	0.997902	1.12103	0.0727479	22
Glycine to alanine ratio	Inverse variance weighted	0.958546	0.925396	0.992882	0.0183836	19
Glycine to alanine ratio	MR Egger	0.982147	0.930551	1.0366	0.521674	19
Glycine to alanine ratio	Simple mode	0.972023	0.870752	1.08507	0.619338	19
Glycine to alanine ratio	Weighted median	0.971648	0.931945	1.01304	0.176621	19
Glycine to alanine ratio	Weighted mode	0.970452	0.927517	1.01537	0.210292	19
Hexadecanedioate (C16-DC) levels	Inverse variance weighted	0.958222	0.9256	0.991995	0.0157442	21
Hexadecanedioate (C16-DC) levels	MR Egger	0.958835	0.910462	1.00978	0.127975	21
Hexadecanedioate (C16-DC) levels	Simple mode	0.951329	0.864119	1.04734	0.321251	21
Hexadecanedioate (C16-DC) levels	Weighted median	0.966251	0.922787	1.01176	0.143747	21
Hexadecanedioate (C16-DC) levels	Weighted mode	0.964435	0.918922	1.0122	0.157575	21
Histidine levels	Inverse variance weighted	1.04272	1.00225	1.08483	0.0383474	19
Histidine levels	MR Egger	1.0622	1.00374	1.12408	0.0520486	19
Histidine levels	Simple mode	1.05169	0.947621	1.16719	0.355691	19
Histidine levels	Weighted median	1.0562	0.994697	1.1215	0.0740552	19
Histidine levels	Weighted mode	1.05169	0.994133	1.11258	0.0962515	19
Histidine to alanine ratio	Inverse variance weighted	1.05061	1	1.10378	0.0499857	25
Histidine to alanine ratio	MR Egger	1.10749	1.00855	1.21614	0.0433366	25
Histidine to alanine ratio	Simple mode	1.01915	0.892002	1.16442	0.78263	25
Histidine to alanine ratio	Weighted median	1.0499	0.975464	1.13001	0.194339	25
Histidine to alanine ratio	Weighted mode	1.08241	0.973488	1.20352	0.156322	25
Iminodiacetate (IDA) levels	Inverse variance weighted	0.927898	0.862966	0.997716	0.0432	14
Iminodiacetate (IDA) levels	MR Egger	0.920063	0.787826	1.0745	0.31335	14
Iminodiacetate (IDA) levels	Simple mode	0.948927	0.802284	1.12237	0.551037	14
Iminodiacetate (IDA) levels	Weighted median	0.918287	0.832636	1.01275	0.0879311	14
Iminodiacetate (IDA) levels	Weighted mode	0.931564	0.818322	1.06048	0.303202	14
Inosine 5'-monophosphate (IMP) levels	Inverse variance weighted	1.06482	1.01261	1.11972	0.0143403	20
Inosine 5'-monophosphate (IMP) levels	MR Egger	1.12144	0.979021	1.28457	0.115458	20
Inosine 5'-monophosphate (IMP) levels	Simple mode	1.07726	0.937934	1.23727	0.305471	20
Inosine 5'-monophosphate (IMP) levels	Weighted median	1.06356	0.994025	1.13795	0.0740547	20
Inosine 5'-monophosphate (IMP) levels	Weighted mode	1.05835	0.920803	1.21644	0.43452	20
Margarate (17:0) levels	Inverse variance weighted	1.07778	1.00882	1.15146	0.0263991	17
Margarate (17:0) levels	MR Egger	1.06058	0.913888	1.23082	0.450738	17
Margarate (17:0) levels	Simple mode	1.08221	0.931323	1.25755	0.317738	17
Margarate (17:0) levels	Weighted median	1.08516	0.993509	1.18527	0.0694688	17
Margarate (17:0) levels	Weighted mode	1.09499	0.950985	1.2608	0.225243	17
N-acetylthreonine levels	Inverse variance weighted	0.928426	0.870141	0.990615	0.0247645	20
N-acetylthreonine levels	MR Egger	0.907347	0.768626	1.0711	0.265765	20
N-acetylthreonine levels	Simple mode	0.937783	0.807289	1.08937	0.411204	20
N-acetylthreonine levels	Weighted median	0.935126	0.853116	1.02502	0.152056	20
N-acetylthreonine levels	Weighted mode	0.932154	0.81768	1.06265	0.306457	20
N-methyltaurine levels	Inverse variance weighted	1.04048	1.00154	1.08092	0.0414391	24
N-methyltaurine levels	MR Egger	1.02735	0.959466	1.10003	0.447424	24
N-methyltaurine levels	Simple mode	1.09628	0.985583	1.21941	0.104035	24
N-methyltaurine levels	Weighted median	1.02297	0.961537	1.08834	0.472254	24
N-methyltaurine levels	Weighted mode	1.02351	0.955513	1.09635	0.514185	24
N6-methyllysine levels	Inverse variance weighted	1.03158	1.00584	1.05797	0.0158719	30
N6-methyllysine levels	MR Egger	1.02918	0.993304	1.06635	0.123324	30
N6-methyllysine levels	Simple mode	1.04858	0.95565	1.15055	0.324685	30
N6-methyllysine levels	Weighted median	1.03286	1.00287	1.06374	0.031531	30
N6-methyllysine levels	Weighted mode	1.03399	1.0038	1.06508	0.0350678	30
Phenylacetylglutamine levels	Inverse variance weighted	0.889157	0.825754	0.957427	0.00185402	16
Phenylacetylglutamine levels	MR Egger	0.925566	0.789162	1.08555	0.357781	16
Phenylacetylglutamine levels	Simple mode	0.894924	0.758255	1.05623	0.208912	16
Phenylacetylglutamine levels	Weighted median	0.921613	0.830498	1.02273	0.124313	16
Phenylacetylglutamine levels	Weighted mode	0.92161	0.80513	1.05494	0.254783	16
Phosphate to mannose ratio	Inverse variance weighted	1.06157	1.00303	1.12353	0.0389609	23
Phosphate to mannose ratio	MR Egger	1.09277	0.957355	1.24734	0.202906	23
Phosphate to mannose ratio	Simple mode	1.09155	0.949197	1.25525	0.232169	23
Phosphate to mannose ratio	Weighted median	1.06467	0.98221	1.15404	0.127622	23
Phosphate to mannose ratio	Weighted mode	1.06904	0.984353	1.16101	0.12713	23
Phosphate to urate ratio	Inverse variance weighted	1.07728	1.02298	1.13447	0.00479031	30
Phosphate to urate ratio	MR Egger	1.06489	0.948797	1.19519	0.294841	30
Phosphate to urate ratio	Simple mode	1.12314	0.983968	1.28199	0.095988	30
Phosphate to urate ratio	Weighted median	1.06679	0.984489	1.15598	0.114481	30
Phosphate to urate ratio	Weighted mode	1.05252	0.96095	1.15282	0.279416	30
Propyl 4-hydroxybenzoate sulfate levels	Inverse variance weighted	1.06032	1.00117	1.12296	0.0454962	23
Propyl 4-hydroxybenzoate sulfate levels	MR Egger	1.08934	0.932664	1.27234	0.29234	23
Propyl 4-hydroxybenzoate sulfate levels	Simple mode	1.06889	0.93372	1.22364	0.344627	23
Propyl 4-hydroxybenzoate sulfate levels	Weighted median	1.04822	0.971332	1.13118	0.225667	23
Propyl 4-hydroxybenzoate sulfate levels	Weighted mode	1.05578	0.935868	1.19105	0.387095	23
Pyruvate to N-acetylneuraminate ratio	Inverse variance weighted	1.07658	1.01757	1.13901	0.0103	23
Pyruvate to N-acetylneuraminate ratio	MR Egger	1.02608	0.899012	1.1711	0.706557	23
Pyruvate to N-acetylneuraminate ratio	Simple mode	1.05604	0.920379	1.2117	0.445267	23
Pyruvate to N-acetylneuraminate ratio	Weighted median	1.07371	0.990031	1.16446	0.085799	23
Pyruvate to N-acetylneuraminate ratio	Weighted mode	1.06038	0.95634	1.17574	0.277843	23
Sebacate (C10-DC) levels	Inverse variance weighted	0.973079	0.951736	0.994901	0.0158729	14
Sebacate (C10-DC) levels	MR Egger	0.975204	0.950853	1.00018	0.0754423	14
Sebacate (C10-DC) levels	Simple mode	0.997644	0.902009	1.10342	0.964099	14
Sebacate (C10-DC) levels	Weighted median	0.973165	0.946271	1.00082	0.0571049	14
Sebacate (C10-DC) levels	Weighted mode	0.973367	0.950546	0.996735	0.0439887	14
Tetradecanedioate (C14-DC) levels	Inverse variance weighted	0.960574	0.929656	0.992521	0.0159626	14
Tetradecanedioate (C14-DC) levels	MR Egger	0.972224	0.928758	1.01772	0.250641	14
Tetradecanedioate (C14-DC) levels	Simple mode	0.965529	0.888715	1.04898	0.421862	14
Tetradecanedioate (C14-DC) levels	Weighted median	0.971232	0.93391	1.01005	0.144283	14
Tetradecanedioate (C14-DC) levels	Weighted mode	0.971281	0.936257	1.00761	0.143906	14
Thioproline levels	Inverse variance weighted	0.947053	0.898956	0.997724	0.0407885	21
Thioproline levels	MR Egger	0.955511	0.873537	1.04518	0.3325	21
Thioproline levels	Simple mode	0.91262	0.812199	1.02546	0.139881	21
Thioproline levels	Weighted median	0.924151	0.85675	0.996854	0.0411956	21
Thioproline levels	Weighted mode	0.923962	0.842525	1.01327	0.108519	21
X-12112 levels	Inverse variance weighted	1.03328	1.0065	1.06077	0.0145296	32
X-12112 levels	MR Egger	1.02821	0.988151	1.06989	0.180215	32
X-12112 levels	Simple mode	1.06551	0.971407	1.16872	0.18837	32
X-12112 levels	Weighted median	1.0366	1.00427	1.06997	0.0261805	32
X-12112 levels	Weighted mode	1.03693	1.0041	1.07083	0.0346568	32
X-21742 levels	Inverse variance weighted	0.942369	0.891812	0.995792	0.0348689	18
X-21742 levels	MR Egger	0.972457	0.874817	1.081	0.611993	18
X-21742 levels	Simple mode	0.978588	0.862194	1.11069	0.741709	18
X-21742 levels	Weighted median	0.956124	0.884364	1.03371	0.259668	18
X-21742 levels	Weighted mode	0.965679	0.859044	1.08555	0.56624	18
X-23641 levels	Inverse variance weighted	0.941922	0.891461	0.99524	0.033184	21
X-23641 levels	MR Egger	0.923494	0.792911	1.07558	0.319037	21
X-23641 levels	Simple mode	0.923341	0.815698	1.04519	0.221775	21
X-23641 levels	Weighted median	0.959501	0.897431	1.02587	0.225665	21
X-23641 levels	Weighted mode	0.947622	0.840852	1.06795	0.388199	21
X-24546 levels	Inverse variance weighted	0.949591	0.91222	0.988494	0.0115717	22
X-24546 levels	MR Egger	0.96527	0.904569	1.03004	0.298812	22
X-24546 levels	Simple mode	0.974234	0.884819	1.07268	0.600673	22
X-24546 levels	Weighted median	0.959757	0.905018	1.01781	0.170397	22
X-24546 levels	Weighted mode	0.96539	0.910991	1.02304	0.247198	22
X-24556 levels	Inverse variance weighted	0.955624	0.921584	0.990922	0.0141747	24
X-24556 levels	MR Egger	0.945285	0.889885	1.00413	0.0814368	24
X-24556 levels	Simple mode	0.959047	0.892722	1.0303	0.264543	24
X-24556 levels	Weighted median	0.951365	0.906298	0.998673	0.0440472	24
X-24556 levels	Weighted mode	0.950144	0.906109	0.996319	0.0457267	24
X-25433 levels	Inverse variance weighted	0.95828	0.926029	0.991655	0.0146954	23
X-25433 levels	MR Egger	0.960877	0.907842	1.01701	0.182794	23
X-25433 levels	Simple mode	0.988906	0.912511	1.0717	0.788176	23
X-25433 levels	Weighted median	0.971672	0.927338	1.01813	0.227786	23
X-25433 levels	Weighted mode	0.984722	0.939257	1.03239	0.529809	23
tryptophan to tyrosine ratio	Inverse variance weighted	0.936673	0.887923	0.9881	0.0164395	21
tryptophan to tyrosine ratio	MR Egger	0.889424	0.805156	0.982511	0.0324546	21
tryptophan to tyrosine ratio	Simple mode	0.900304	0.797283	1.01664	0.105805	21
tryptophan to tyrosine ratio	Weighted median	0.922754	0.854788	0.996123	0.0394451	21
tryptophan to tyrosine ratio	Weighted mode	0.916107	0.829775	1.01142	0.0981012	21

## Sheet: Table S2
Supplementary Table 2 Cochran Q test results
outcome	exposure	method	Q	Q_df	Q_pval
Spontaneous Abortion	Iminodiacetate (IDA) levels	MR Egger	5.67004	12	0.20682
		Inverse variance weighted	15.6897	13	0.266294
	2-hydroxyoctanoate levels	MR Egger	20.2752	18	0.317539
		Inverse variance weighted	20.5894	19	0.359924
	Sebacate (C10-DC) levels	MR Egger	15.8712	12	0.197208
		Inverse variance weighted	16.0838	13	0.244632
	N-acetylthreonine levels	MR Egger	21.2683	18	0.266094
		Inverse variance weighted	21.3719	19	0.316621
	Phenylacetylglutamine levels	MR Egger	13.239	14	0.507801
		Inverse variance weighted	13.5491	15	0.559962
	Glutarylcarnitine (c5-dc) levels	MR Egger	16.3619	28	0.960152
		Inverse variance weighted	16.457	29	0.969957
	Tetradecanedioate (C14-DC) levels	MR Egger	6.25136	12	0.902884
		Inverse variance weighted	6.79784	13	0.912267
	Hexadecanedioate (C16-DC) levels	MR Egger	19.7165	19	0.411818
		Inverse variance weighted	19.7176	20	0.475716
	4-ethylphenylsulfate levels	MR Egger	10.4443	16	0.842418
		Inverse variance weighted	10.8834	17	0.86256
	1-methyl-5-imidazoleacetate levels	MR Egger	21.7482	21	0.414141
		Inverse variance weighted	22.7278	22	0.417234
	N-methyltaurine levels	MR Egger	19.4575	22	0.616935
		Inverse variance weighted	19.65	23	0.662923
	Eugenol sulfate levels	MR Egger	12.1634	19	0.878524
		Inverse variance weighted	12.4451	20	0.899904
	2-methoxyresorcinol sulfate levels	MR Egger	24.093	20	0.238353
		Inverse variance weighted	25.143	21	0.241022
	Propyl 4-hydroxybenzoate sulfate levels	MR Egger	20.4208	21	0.494766
		Inverse variance weighted	20.5553	22	0.548344
	Thioproline levels	MR Egger	17.7223	19	0.541057
		Inverse variance weighted	17.7792	20	0.601948
	Glucuronide of C12H22O4 (1) levels	MR Egger	19.3761	15	0.197193
		Inverse variance weighted	19.6547	16	0.236177
	4-hydroxyphenylacetate levels	MR Egger	18.5329	17	0.355994
		Inverse variance weighted	21.0457	18	0.277112
	Histidine levels	MR Egger	15.6968	17	0.54542
		Inverse variance weighted	16.5004	18	0.557665
	Inosine 5'-monophosphate (IMP) levels	MR Egger	21.5305	18	0.2535
		Inverse variance weighted	22.3075	19	0.269223
	Margarate (17:0) levels	MR Egger	6.69971	15	0.965453
		Inverse variance weighted	6.75564	16	0.977689
	X-21742 levels	MR Egger	11.4271	16	0.782384
		Inverse variance weighted	11.8924	17	0.806606
	X-23641 levels	MR Egger	31.4881	19	0.0356606
		Inverse variance weighted	31.612	20	0.0476128
	X-24556 levels	MR Egger	12.0194	22	0.956977
		Inverse variance weighted	12.2144	23	0.967029
	X-24546 levels	MR Egger	18.0933	20	0.581262
		Inverse variance weighted	18.4886	21	0.617912
	X-25433 levels	MR Egger	23.3112	21	0.32761
		Inverse variance weighted	23.3269	22	0.383472
	1-stearoyl-2-arachidonoyl-gpc (18:0/20:4) levels	MR Egger	39.6359	32	0.166131
		Inverse variance weighted	40.0081	33	0.187003
	N6-methyllysine levels	MR Egger	21.5811	28	0.800307
		Inverse variance weighted	21.6146	29	0.835794
	X-12112 levels	MR Egger	24.1578	30	0.764837
		Inverse variance weighted	24.2623	31	0.799695
	Glycine to alanine ratio	MR Egger	14.3108	17	0.644989
		Inverse variance weighted	15.669	18	0.615635
	Phosphate to mannose ratio	MR Egger	23.6493	21	0.310358
		Inverse variance weighted	23.9055	22	0.3522
	Pyruvate to N-acetylneuraminate ratio	MR Egger	20.629	21	0.481794
		Inverse variance weighted	21.2491	22	0.505392
	tryptophan to tyrosine ratio	MR Egger	11.2982	19	0.913398
		Inverse variance weighted	12.7579	20	0.887526
	Caffeine to theophylline ratio	MR Egger	26.4582	23	0.279714
		Inverse variance weighted	26.4644	24	0.330029
	Glycerol to carnitine ratio	MR Egger	16.5829	20	0.67987
		Inverse variance weighted	16.971	21	0.712863
	Phosphate to urate ratio	MR Egger	31.5517	28	0.293136
		Inverse variance weighted	31.6065	29	0.337406
	Histidine to alanine ratio	MR Egger	20.4343	23	0.615594
		Inverse variance weighted	22.124	24	0.571867

## Sheet: Table S3
Supplementary Table 3 MR-Egger intercept test results
outcome	exposure	egger_intercept	se	pval
Spontaneous Abortion	Iminodiacetate (IDA) levels	0.00116087	0.0094694	0.90446
	2-hydroxyoctanoate levels	-0.00302393	0.00572571	0.603859
	Sebacate (C10-DC) levels	-0.002267	0.00565359	0.69548
	N-acetylthreonine levels	0.00246775	0.00833482	0.77056
	Phenylacetylglutamine levels	-0.00540392	0.00970295	0.586365
	Glutarylcarnitine (c5-dc) levels	-0.0018475	0.00599039	0.760052
	Tetradecanedioate (C14-DC) levels	-0.00374508	0.00506613	0.473975
	Hexadecanedioate (C16-DC) levels	-0.000135321	0.00409434	0.973979
	4-ethylphenylsulfate levels	-0.00375925	0.00567317	0.516996
	1-methyl-5-imidazoleacetate levels	-0.00700022	0.00719773	0.341842
	N-methyltaurine levels	0.00237982	0.00542403	0.665118
	Eugenol sulfate levels	0.00347706	0.00655069	0.601712
	2-methoxyresorcinol sulfate levels	0.00903906	0.00968171	0.361634
	Propyl 4-hydroxybenzoate sulfate levels	-0.00323865	0.00882896	0.717423
	Thioproline levels	-0.00149013	0.00624234	0.813883
	Glucuronide of C12H22O4 (1) levels	0.00369718	0.0079612	0.64903
	4-hydroxyphenylacetate levels	-0.0106394	0.00700778	0.147334
	Histidine levels	-0.00363111	0.00405055	0.382532
	Inosine 5'-monophosphate (IMP) levels	-0.00896312	0.0111209	0.430779
	Margarate (17:0) levels	0.00230543	0.00974916	0.816263
	X-21742 levels	-0.00510997	0.00749127	0.504917
	X-23641 levels	0.0030906	0.0113038	0.787486
	X-24556 levels	0.00233848	0.00529626	0.663136
	X-24546 levels	-0.00315846	0.00502384	0.536664
	X-25433 levels	-0.000583587	0.00491626	0.906637
	1-stearoyl-2-arachidonoyl-gpc (18:0/20:4) levels	0.00188125	0.00343183	0.587375
	N6-methyllysine levels	0.000825203	0.00450832	0.856086
	X-12112 levels	0.00146618	0.00453542	0.74873
	Glycine to alanine ratio	-0.00649397	0.00557229	0.259947
	Phosphate to mannose ratio	-0.0050588	0.0106058	0.638299
	Pyruvate to N-acetylneuraminate ratio	0.0059438	0.00754785	0.439797
	tryptophan to tyrosine ratio	0.00785679	0.00650298	0.2418
	Caffeine to theophylline ratio	-0.000635553	0.00866942	0.942193
	Glycerol to carnitine ratio	0.00308303	0.00494865	0.540322
	Phosphate to urate ratio	0.00131991	0.00598188	0.826964
	Histidine to alanine ratio	-0.00691355	0.00531855	0.206515
Note:P>0.05 indicates the absence of outlier SNPs.

## Sheet: Table S4
Supplementary Table 4 MR-PRESSO global test results
outcome	exposure	RSSobs	Pvalue
Spontaneous Abortion	Iminodiacetate (IDA) levels	17.9417	0.3
	2-hydroxyoctanoate levels	22.4556	0.39
	Sebacate (C10-DC) levels	16.2179	0.632
	N-acetylthreonine levels	23.7051	0.328
	Phenylacetylglutamine levels	15.2087	0.619
	Glutarylcarnitine (c5-dc) levels	18.023	0.967
	Tetradecanedioate (C14-DC) levels	7.7168	0.907
	Hexadecanedioate (C16-DC) levels	21.0369	0.577
	4-ethylphenylsulfate levels	12.1014	0.878
	1-methyl-5-imidazoleacetate levels	24.5957	0.456
	N-methyltaurine levels	21.3173	0.662
	Eugenol sulfate levels	13.4705	0.912
	2-methoxyresorcinol sulfate levels	28.1847	0.229
	Propyl 4-hydroxybenzoate sulfate levels	21.9874	0.614
	Thioproline levels	19.2115	0.656
	Glucuronide of C12H22O4 (1) levels	21.4179	0.326
	4-hydroxyphenylacetate levels	24.0294	0.312
	Histidine levels	18.1295	0.605
	Inosine 5'-monophosphate (IMP) levels	25.0373	0.255
	Margarate (17:0) levels	7.68801	0.976
	X-21742 levels	13.5062	0.802
	X-23641 levels	36.1581	0.052
	X-24556 levels	12.7793	0.973
	X-24546 levels	19.5281	0.711
	X-25433 levels	25.8941	0.393
	1-stearoyl-2-arachidonoyl-gpc (18:0/20:4) levels	43.0069	0.249
	N6-methyllysine levels	22.3383	0.881
	X-12112 levels	25.2166	0.841
	Glycine to alanine ratio	18.2982	0.637
	Phosphate to mannose ratio	25.2258	0.445
	Pyruvate to N-acetylneuraminate ratio	22.8203	0.55
	tryptophan to tyrosine ratio	13.7503	0.891
	Caffeine to theophylline ratio	28.3196	0.368
	Glycerol to carnitine ratio	17.8607	0.763
	Phosphate to urate ratio	33.4447	0.361
	Histidine to alanine ratio	24.132	0.6
Note:P>0.05 indicates the absence of outlier SNPs.
